# Supplementary material for: Transactivation of Sus1 and Sus2 by Opaque2 is an essential supplement to sucrose synthase‐mediated endosperm filling in maize
Source: Plant Biotechnol J. 2020 Mar 26;18(9):1897–907. doi: 10.1111/pbi.13349 (PMC7415785; doi:10.1111/pbi.13349)
Supplement: Supplementary file 2 — Supplementary File [file PBI-18-1897-s002.xlsx]

## Sheet: Supplemental Data 1
	100-kernels weight (g)	1	2	3	4	5	mean	SD	P-value (T-Test)
	WT	18.705	18.985	19.395	19.137	18.611	18.9666	0.319291		o2;oen1-1 VS o2 / oen1-1
	o2	16.9	17.251	17.998	17.264	17.205	17.3236	0.405321	9.99804e-05	P-value (T-Test)
	oen1-1	17.012	17.222	17.368	16.281	16.981	16.9728	0.417874	2.87023e-05	1.26087e-08
	o2;oen1-1	12.65	12.059	12.376	12.574	12.564	12.4446	0.238004	3.38941e-10	2.71896e-08
	W64A background
	100-kernels weight (KW)	1	2	3	4	5	mean	SD	P-value (T-Test)
	WT	20.275	19.508	18.366	19.463	19.136	19.3496	0.690545		o2;oen1-1 VS o2 / oen1-1
	o2	16.104	16.53	16.794	16.079	15.848	16.271	0.382195	2.33235e-05	P-value (T-Test)
	oen1-2	15.424	15.348	15.9	16.372	16.062	15.8212	0.432799	1.08063e-05	4.59323e-07
	o2;oen1-2	12.827	12.988	12.561	12.895	12.003	12.6548	0.397496	6.65415e-08	2.07867e-06
	K0326Y background
	100-kernels weight (KW)	1	2	3	4	5	mean	SD	P-value (T-Test)
	K0326Y	18.787	19.492	18.579	16.966	16.971	18.159	1.13823
	oen1-1 (K0326Y)	11.498	10.739	11.137	11.072	10.561	11.0014	0.364962	9.26324e-07

## Sheet: Supplemental Data 2
		y: Absorbance of 620 nm，x: Concentration of Glucose, y=0.0136x, Total volume: 14 ml
				WT	o2	oen1-1	o2;oen1-1
		OD620, y	1	0.175	0.199	0.3	0.387
			2	0.171	0.2	0.287	0.383
			3	0.176	0.194	0.323	0.387
			4	0.173	0.202	0.292	0.38
		mean		0.17375	0.19875	0.3005	0.38425
		SD		0.00221736	0.00340343	0.0159269	0.00340343	o2;oen1-1 VS o2 / oen1-1
		x (μg)		12.7757	14.614	22.0956	28.2537	P-value (T-Test)
		suluble sugars (mg/100 mg flour)		0.894301	1.02298	1.54669	1.97776	3.20996e-10
		P-value (T-Test)			1.75243e-05	4.13078e-06	5.43784e-11	4.93443e-05
		W64A background		WT	o2	oen1-2	o2;oen1-2
		OD620, y	1	0.156	0.208	0.269	0.282
			2	0.145	0.208	0.275	0.284
			3	0.159	0.2	0.287	0.289
			4	0.152	failed	0.275	0.284
		mean		0.153	0.205333	0.2765	0.28475
		SD		0.0060553	0.0046188	0.00754983	0.00298608	o2;oen1-1 VS o2 / oen1-1
		x (μg)		11.25	15.098	20.3309	20.9375	P-value (T-Test)
		suluble sugars (mg/100 mg flour)		0.7875	1.05686	1.42316	1.46562	1.10615e-06
		P-value (T-Test)			6.04428e-05	2.38464e-07	1.89041e-08	0.0883827

## Sheet: Supplemental Data 3
				OD510	F factor
			Glucose standard	1.079	92.6784
				WT	o2	oen1-1	o2;oen1-1
		OD510	1	0.771	0.75	0.613	0.656
			2	0.746	0.756	0.668	0.651
			3	0.719	0.766	0.619	0.634
			4	0.748	0.758	0.694	0.676
		mean		0.746	0.7575	0.6485	0.65425
		SD		0.021276	0.00660808	0.0390768	0.0172892	o2;oen1-1 VS o2 / oen1-1
		Starch (mg/100 mg flour)		62.2243	63.1835	54.0918	54.5714	P-value (T-Test)
		SD		1.7946	0.557382	3.29608	1.45832	3.09301e-05
		P-value (T-Test)			0.341699	0.00465474	0.000539398	0.796847
		W64A background		WT	o2	oen1-2	o2;oen1-2
		OD510	1	0.731	0.725	0.656	0.611
			2	0.768	0.762	0.704	0.656
			3	0.774	0.763	0.668	0.599
			4	0.749	0.705	0.684	0.679
		mean		0.7555	0.73875	0.678	0.63625
		SD		0.0195021	0.0286167	0.0207846	0.0376065	o2;oen1-1 VS o2 / oen1-1
		Starch (mg/100mg flour)		63.0167	61.6196	56.5524	53.07	P-value (T-Test)
		SD		1.62668	2.38694	1.73366	3.13678	0.00488573
		P-value (T-Test)			0.370721	0.0016049	0.00134337	0.0999826
				OD510	F factor
			Glucose standard	1.09	91.7431
				WT	sus1	sus2	oen1-1	sus1;sus2	oen1-1;sus1	oen1-1;sus2	oen1-1;sus1;sus2
		OD510	1	0.747	0.668	0.696	0.519	0.847	0.478	0.601	0.511
			2	0.712	0.709	0.66	0.59	0.722	0.637	0.542	0.626
			3	0.665	0.757	0.668	0.65	0.696	0.567	0.602	0.562
			4	0.732	0.641	0.615	0.588	0.608	0.529	0.471	0.692
		mean		0.714	0.69375	0.674667	0.609333	0.675333	0.577667	0.581667	0.566333
		SD		0.030895	0.0438142	0.0298444	0.0287673	0.0487807	0.0447313	0.0551325	0.0694161
		Starch (mg/100 mg flour)		58.9521	57.2802	55.7045	50.3102	55.7596	47.6956	48.0259	46.7599
		SD		2.55088	3.61757	2.46413	2.3752	4.02763	3.69328	4.55207	5.73141
		P-value (T-Test)			0.53722	0.0687329	0.00749237	0.938097	0.00537748	0.00436382	0.00826905

## Sheet: Supplemental Data 4
			Protein content
			protein(mg/100 mg flour)	WT	o2	oen1-1	o2;oen1-1
			1	12.865	11.249	12.655	10.547
			2	13.164	11.502	12.633	10.392
			3	12.654	11.106	12.742	11.117	o2;oen1-1 VS o2 / oen1-1
			mean	12.8943	11.2857	12.6767	10.6853	P-value (T-Test)
			SD	0.209237	0.163732	0.0470626	0.311725	0.0734603
			P-value (T-Test)		0.00102142	0.224524	0.0011396	0.000868433
			W64A background
			protein(mg/100 mg flour)	WT	o2	oen1-2	o2;oen1-2
			1	12.996	11.907	14.649	12.399
			2	13.491	12.277	14.024	12.298
			3	13.442	11.883	13.967	12.157	o2;oen1-1 VS o2 / oen1-1
			mean	13.3097	12.0223	14.2133	12.2847	P-value (T-Test)
			SD	0.222696	0.180343	0.30894	0.0992449	0.14585
			P-value (T-Test)		0.00314531	0.0284181	0.00401449	0.00109638

## Sheet: Supplemental Data 5
	Sh1		Cq	Cq mean	SD	P-value (T-Test)
	WT	1	19.77	19.7233	1.85044
		2	21.55
		3	17.85
	o2	1	20.2	20.5633	0.417892	0.485878
		2	20.47
		3	21.02
	Sus1		Cq	Cq mean	SD	P-value (T-Test)
	WT	1	19.53	19.0867	0.503024
		2	18.54
		3	19.19
	o2	1	25.38	26.16	0.923688	0.000310501
		2	25.92
		3	27.18
	Sus2		Cq	Cq mean	SD	P-value (T-Test)
	WT	1	29.02	28.48	0.555608
		2	28.51
		3	27.91
	o2	1	31.54	33.2767	2.33415	0.0257562
		2	32.36
		3	35.93

## Sheet: Supplemental Data 6
	Sh1 promoter		LUC/REN	mean	SD	P-value (T-Test)
	+vector	1	0.0006	0.0035	0.00459674
		2	0.0011
		3	0.0088
	+O2	1	0.0207	0.025	0.0078848	0.0150965
		2	0.0202
		3	0.0341
	Sus1 promoter		LUC/REN	mean	SD	P-value (T-Test)
	+vector	1	0.0025	0.0043	0.00364966
		2	0.0019
		3	0.0085
	+O2	1	0.0349	0.0428667	0.0161029	0.015531
		2	0.0323
		3	0.0614
	Sus2 promoter		LUC/REN	mean	SD	P-value (T-Test)
	+vector	1	0.0016	0.00303333	0.00292632
		2	0.0011
		3	0.0064
	+O2	1	1.1754	0.9385	0.274287	0.00411129
		2	1.0021
		3	0.638

## Sheet: Supplemental Data 7
	Each sample must prepare a Contol tube and a Test tube, AC: Absorbance of Control tube in 480 nm, AT: Absorbance of Test tube in 480 nm
	10 DAP from Sanya, the absorbance of standard sucose in 480 nm was 0.132
		OD480-AC		OD480-AT		AT-AC	SS activity(μg/min/g)	mean	SD	P-value (T-Test)
	WT	C1	0.26	T1	0.345	0.085	643.939	763.889	174.237
		C2	0.263	T2	0.339	0.076	575.758
		C3	0.237	T3	0.317	0.08	606.061
		C4	0.22	T4	0.344	0.124	939.394
		C5	0.259	T5	0.385	0.126	954.545
		C6	0.273	T6	0.387	0.114	863.636
	o2	C1	0.161	T1	0.27	0.109	825.758	753.03	66.1741	0.704353
		C2	0.171	T2	0.267	0.096	727.273
		C3	0.164	T3	0.259	0.095	719.697
		C4	0.176	T4	0.284	0.108	818.182
		C5	0.182	T5	0.271	0.089	674.242
		C6	0.169	T6	0.253	0.084	636.364
	oen1-1	C1	0.144	T1	0.209	0.065	492.424	511.364	101.158	0.0118373
		C2	0.159	T2	0.203	0.044	333.333
		C3	0.137	T3	0.222	0.085	643.939
		C4	0.146	T4	0.217	0.071	537.879
		C5	0.151	T5	0.22	0.069	522.727
		C6	0.156	T6	0.227	0.071	537.879
	o2;oen1-1	C1	0.059	T1	0.106	0.047	356.061	357.323	71.6166	0.000354323
		C2	0.052	T2	0.1	0.048	363.636
		C3	0.061	T3	0.09	0.029	219.697
		C4	0.061	T4	0.111	0.05	378.788
		C5	0.061	T5	0.115	0.054	409.091
		C6	0.052	T6	0.107	0.055	416.667
	14 DAP from Sanya, the absorbance of standard sucose in 480 nm was 0.132
		OD480-AC		OD480-AT		AT-AC	SS activity(μg/min/g)	mean	SD	P-value (T-Test)
	WT	C1	0.089	T1	0.241	0.152	2303.03	2497.47	194.841
		C2	0.085	T2	0.252	0.167	2530.3
		C3	0.071	T3	0.228	0.157	2378.79
		C4	0.077	T4	0.232	0.155	2348.48
		C5	0.069	T5	0.241	0.172	2606.06
		C6	0.068	T6	0.254	0.186	2818.18
	o2	C1	0.127	T1	0.258	0.131	1984.85	1921.21	166.804	0.0148995
		C2	0.138	T2	0.247	0.109	1651.52
		C3	0.13	T3	0.257	0.127	1924.24
		C4	0.127	T4	0.266	0.139	2106.06
		C5	0.144	T5	0.272	0.128	1939.39
		C6	0.134	T6	0.308	0.174	2636.36
	oen1-1	C1	0.298	T1	0.304	0.074	1121.21	1424.24	421.964	0.000210637
		C2	0.23	T2	0.307	0.077	1166.67
		C3	0.261	T3	0.402	0.104	1575.76
		C4	0.28	T4	0.372	0.092	1393.94
		C5	0.262	T5	0.407	0.145	2196.97
		C6	0.278	T6	0.35	0.072	1090.91
	o2;oen1-1	C1	0.22	T1	0.312	0.092	1393.94	1128.79	422.589	2.91046e-05
		C2	0.231	T2	0.33	0.099	1500
		C3	0.245	T3	0.293	0.048	727.273
		C4	0.222	T4	0.32	0.098	1484.85
		C5	0.275	T5	0.352	0.077	1166.67
		C6	0.262	T6	0.295	0.033	500
	Each sample must prepare a Contol tube and a Test tube, AC: Absorbance of Control tube in 480 nm, AT: Absorbance of Test tube in 480nm
	12 DAP, the mean absorbance of standard sucose in 480 nm was 0.19075
		OD480-AC		OD480-AT		AT-AC	SS activity(μg/min/g)	mean	SD	P-value (T-Test)
	WT	CD4-1	0.351	TD4-1	0.877	0.526	2757.54	2688.07	78.2721
		CD4-4	0.345	TD4-4	0.848	0.503	2636.96
		CD4-5	0.344	TD4-5	0.869	0.525	2752.29
		CD4-3	0.363	TD4-3	0.86	0.497	2605.5
		CD4-2	0.353	TD4-2	0.817	0.464	2432.5
		CD4-6	0.373	TD4-6	0.845	0.472	2474.44
	sus1	CD5-1	0.645	TD5-1	1.136	0.491	2574.05	2610.75	77.4041	0.181879
		CD5-2	0.617	TD5-2	1.122	0.505	2647.44
		CD5-3	0.681	TD5-3	1.161	0.48	2516.38
		CD5-5	0.648	TD5-5	1.143	0.495	2595.02
		CD5-6	0.649	TD5-6	1.168	0.519	2720.84
		CD5-11	0.572	TD5-11	1.024	0.452	2369.59
	sus2	CD6-1	0.635	TD6-1	1.2	0.565	2961.99	2706.86	40.04	0.723503
		CD6-2	0.651	TD6-2	1.226	0.575	3014.42
		CD6-4	0.671	TD6-4	1.251	0.58	3040.63
		CD6-5	0.682	TD6-5	1.2	0.518	2715.6
		CD6-6	0.615	TD6-6	1.123	0.508	2663.17
		CD6-11	0.601	TD6-11	1.124	0.523	2741.81
	oen1-1	C13#-1	0.667	T13#-1	0.981	0.314	1646.13	1802.36	184.472	4.6295e-05
		C13#-2	0.708	T13#-2	1.056	0.348	1824.38
		C13#-3	0.637	T13#-3	0.98	0.343	1798.17
		C13#-4	0.674	T13#-4	0.988	0.314	1646.13
		C13#-6	0.578	T13#-6	0.978	0.4	2096.99
		C13#-5	0.65	T13#-5	0.949	0.299	1567.5
	sus1;sus2	CD9-1	0.453	TD9-1	0.842	0.389	2039.32	2111.66	64.3564	4.5659e-06
		CD9-2	0.442	TD9-2	0.854	0.412	2159.9
		CD9-3	0.481	TD9-3	0.871	0.39	2044.56
		CD9-4	0.464	TD9-4	0.873	0.409	2144.17
		CD9-5	0.499	TD9-5	0.913	0.414	2170.38
		CD9-6	0.503	TD9-6	0.873	0.37	1939.71
	oen1-1;sus1	CD10-2	0.583	TD10-2	0.976	0.393	2060.29	1816.51	23.0012	7.40782e-07
		CD10-5	0.646	TD10-5	1.012	0.366	1918.74
		CD10-1	0.655	TD10-1	0.995	0.34	1782.44
		CD10-3	0.604	TD10-3	0.955	0.351	1840.1
		CD10-4	0.607	TD10-4	0.952	0.345	1808.65
		CD10-6	0.626	TD10-6	0.976	0.35	1834.86
	oen1-1;sus2	CD11-3	0.474	TD11-3	0.89	0.416	2180.87	1879.95	109.629	5.20134e-06
		CD11-1	0.402	TD11-1	0.78	0.378	1981.65
		CD11-2	0.419	TD11-2	0.786	0.367	1923.98
		CD11-4	0.433	TD11-4	0.794	0.361	1892.53
		CD11-5	0.413	TD11-5	0.777	0.364	1908.26
		CD11-6	0.433	TD11-6	0.756	0.323	1693.32
	oen1-1;sus1;sus2	CD12-1	0.565	TD12-1	0.972	0.407	2133.68	1432.5	162.509	8.55838e-06
		CD12-2	0.606	TD12-2	0.953	0.347	1819.13
		CD12-3	0.666	TD12-3	0.904	0.238	1247.71
		CD12-4	0.689	TD12-4	0.993	0.304	1593.71				oen1-1 VS Triple mutant
		CD12-5	0.669	TD12-5	0.963	0.294	1541.28				P-value (T-Test)
		CD12-6	0.64	TD12-6	0.897	0.257	1347.31				0.021988
